# Supplementary material for: Seasonal and sexual variations in plasma concentrations of testosterone, 17β-estradiol, and progesterone in the endangered Beale’s Eyed Turtle, Sacalia bealei, in captivity
Source: PeerJ. 2026 Jun 5;14:e21279. doi: 10.7717/peerj.21279 (PMC13245426; doi:10.7717/peerj.21279)
Supplement: Supplemental Information 2 [file peerj-14-21279-s002.xlsx]

## Sheet: T
Testosterone (pg/mL)
Specimen number	Sex	March 2017	April 2017	May 2017	June 2017	July 2017	August 2017	September 2017	October 2017	November 2017	December 2017	January 2018	February 2018
X4	♂	173.68	155000	165599	112892	151544	188878	239.79	244.72	258.1	272.89	467.11	519.74
X5	♂	390.79	149707	188439	139246	117284	438725	348.24	263.03	281.34	278.52	502.63	463.16
X6	♂	378.95	166646	170870	177898	158572	423904	292.61	219.37	238.38	263.03	502.63	544.74
X7	♂	392.11	135944	188439	133096	86538.3	475779	291.9	346.13	144.72	284.15	207.89	426.32
X8	♂	411.84	163470	177898	165599	183169	513891	357.39	484.15	360.92	317.25	498.68	400
X9	♂	427.63	197347	173729	152423	153301	596468	313.03	408.8	329.93	286.97	485.53	377.63

## Sheet: E2
17β-estradiol (pmol/L)
Specimen number	Sex	March 2017	April 2017	May 2017	June 2017	July 2017	August 2017	September 2017	October 2017	November 2017	December 2017	January 2018	February 2018
X4	♂	111.02	2513.26	2064.8	864.34	1108	494.02	36.4	48.56	43.6	29.19	101.99	137.53
X5	♂	114.64	2345.25	2052.92	1333.83	1357.6	720.82	33.69	41.35	30.09	40	81.51	99.58
X6	♂	73.67	2294.85	1595.32	1363.54	1209.03	368.02	35.05	40.45	14.77	23.78	151.99	137.53
X7	♂	36.33	2630.86	2391.66	62.75	1363.54	342.82	22.88	22.43	6.67	46.31	238.13	5.84
X8	♂	54.4	3252.48	2326.29	1529.95	1072.34	3378.48	67.03	29.19	26.49	55.32	130.9	93.55
X9	♂	255	1715.24	662.28	1179.31	1048.57	3731.29	25.59	64.32	48.56	51.26	83.92	89.34

## Sheet: P4
Progesterone (ng/mL)
Specimen number	Sex	March 2017	April 2017	May 2017	June 2017	July 2017	August 2017	September 2017	October 2017	November 2017	December 2017	January 2018	February 2018
X4	♂	19.66	287.54	363.17	360.72	204.05	112.85	8.29	4.84	17.92	8.52	42.45	32.1
X5	♂	8.14	348.5	480.8	323.96	73.75	122.37	13.43	8.05	15.19	5.43	19.16	29.92
X6	♂	29.09	10.96	382.78	328.86	107.3	130.31	4.12	7.33	16.96	7.81	17.4	28.84
X7	♂	14.07	71.15	300.68	287.2	79.67	111.26	5.16	11.9	21.21	8.78	40.86	5.72
X8	♂	31.51	45.24	517.56	385.23	102.37	154.12	2.11	13.03	20.81	7.23	54.22	20.08
X9	♂	23.83	65.05	317.84	391.35	152.72	130.31	11.5	11.42	12.14	9.68	33.35	46.45
