# Supplementary material for: Seasonal and sexual variations in plasma concentrations of testosterone, 17β-estradiol, and progesterone in the endangered Beale’s Eyed Turtle, Sacalia bealei, in captivity
Source: PeerJ. 2026 Jun 5;14:e21279. doi: 10.7717/peerj.21279 (PMC13245426; doi:10.7717/peerj.21279)
Supplement: Supplemental Information 3 [file peerj-14-21279-s003.xlsx]

## Sheet: T
Testosterone (pg/mL)
Specimen number	Sex	March 2017	April 2017	May 2017	June 2017	July 2017	August 2017	September 2017	October 2017	November 2017	December 2017	January 2018	February 2018
C1	♀	503.95	128533	36466.3	154179	152423	146531	286.27	272.89	383.45	258.1	559.21	575
C2	♀	634.21	145472	143638	119920	166478	137003	327.11	310.21	276.41	207.39	455.26	501.32
C4	♀	632.89	134885	33830.9	65455.3	55792.3	243929	307.39	270.77	354.58	248.24	507.89	557.89
C5	♀	717.11	113712	139246	92687.5	142760	168763	372.89	305.99	413.73	339.08	488.16	551.32
C6	♀	517.11	129592	47886.2	101472	141003	129592	297.54	339.79	354.58	174.3	348.68	505.26
C7	♀	497.37	129885	32952.5	169113	70726.1	45956.8	317.25	325	367.96	227.82	527.63	546.05

## Sheet: E2
17β-estradiol (pmol/L)
Specimen number	Sex	March 2017	April 2017	May 2017	June 2017	July 2017	August 2017	September 2017	October 2017	November 2017	December 2017	January 2018	February 2018
C1	♀	155.6	2513.26	2611.55	1696.35	1304.12	284.02	33.24	46.31	36.85	49.46	100.78	131.51
C2	♀	248.98	2042.85	2237.15	1500.23	1096.11	460.42	46.31	51.71	32.79	61.62	95.36	172.47
C4	♀	51.99	2471.26	2035.09	1714.17	656.34	1211.23	75.59	29.19	48.11	67.03	55.6	144.16
C5	♀	94.76	2916.47	1298.17	1268.46	1276.69	1194.42	44.5	30.99	25.14	71.98	162.83	137.53
C6	♀	20.66	2051.25	2076.69	2314.41	1654.75	220	48.56	22.43	34.59	50.36	55	205.6
C7	♀	386.33	2051.2	1987.55	656.34	1595.32	110.8	40	38.2	46.76	53.51	124.28	123.67

## Sheet: P4
Progesterone (ng/mL)
Specimen number	Sex	March 2017	April 2017	May 2017	June 2017	July 2017	August 2017	September 2017	October 2017	November 2017	December 2017	January 2018	February 2018
C1	♀	0.63	161.06	364.4	365.62	265.25	149.36	5.88	3.31	13.03	10.39	25.42	35.6
C2	♀	2.63	185.44	376.65	381.55	252.41	180.39	12.62	6.04	14.55	9.81	20.41	22.66
C4	♀	0.63	51.33	328.86	381.55	252.41	182.69	14.23	8.37	9.74	9.17	9.14	3.3
C5	♀	0.71	161.06	376.65	392.58	111.26	177.93	12.46	18.08	12.7	10.14	13.15	18.16
C6	♀	0.79	385.23	319.06	333.76	131	105.7	8.29	17.28	12.38	8.26	8.22	5.38
C7	♀	4.47	385.26	299.46	423.21	129.03	92.21	10.14	8.77	14.55	9.94	12.98	26.59
